# Supplementary material for: Gene Expression Response in Peripheral Blood Cells of Petroleum Workers Exposed to Sub-Ppm Benzene Levels
Source: Int J Environ Res Public Health. 2018 Oct 27;15(11):2385. doi: 10.3390/ijerph15112385 (PMC6266895; doi:10.3390/ijerph15112385)
Supplement: Supplementary file 1 [file ijerph-15-02385-s001.zip]

Archive with 47 entries (43 files):
- ijerph-344087-SI/
- ijerph-344087-SI/R script/
- ijerph-344087-SI/R script/Fold Change and No Fold Change Fig S7 2D Plots and Response surface Time serie plots.r
- ijerph-344087-SI/R script/Main Fold Change script Fig 4,5, S1, S2, S3, S4, S5, S6.r
- ijerph-344087-SI/R script/Main No Fold Change script Fig S8 S9.r
- ijerph-344087-SI/R script/No Fold Change Means Fig 6.r
- ijerph-344087-SI/R script/No Fold Change Means Fig S10.r
- ijerph-344087-SI/Suppl info corrected/
- ijerph-344087-SI/Suppl info corrected/S1 Figure.tiff
- ijerph-344087-SI/Suppl info corrected/S10 Figure.pdf
- ijerph-344087-SI/Suppl info corrected/S11 Figure.pdf
- ijerph-344087-SI/Suppl info corrected/S1a Table.doc
- ijerph-344087-SI/Suppl info corrected/S1b Table.doc
- ijerph-344087-SI/Suppl info corrected/S2 Figure.tiff
- ijerph-344087-SI/Suppl info corrected/S2 Table.xlsx
- ijerph-344087-SI/Suppl info corrected/S3 Figure.tiff
- ijerph-344087-SI/Suppl info corrected/S3 Table.xlsx
- ijerph-344087-SI/Suppl info corrected/S4 Figure.pdf
- ijerph-344087-SI/Suppl info corrected/S4Table.xlsx
- ijerph-344087-SI/Suppl info corrected/S5 Figure.tiff
- ijerph-344087-SI/Suppl info corrected/S5 Table.xlsx
- ijerph-344087-SI/Suppl info corrected/S6 Figure.pdf
- ijerph-344087-SI/Suppl info corrected/S6 Table.xlsx
- ijerph-344087-SI/Suppl info corrected/S7 Figure.pdf
- ijerph-344087-SI/Suppl info corrected/S7 Table.xlsx
- ijerph-344087-SI/Suppl info corrected/S8 Figure.pdf
- ijerph-344087-SI/Suppl info corrected/S9 Figure.pdf
- ijerph-344087-SI/Supplementary Information Nu/
- ijerph-344087-SI/Supplementary Information Nu/S1 Figure.pdf
- ijerph-344087-SI/Supplementary Information Nu/S10 Figure.pdf
- ijerph-344087-SI/Supplementary Information Nu/S11 Figure.pdf
- ijerph-344087-SI/Supplementary Information Nu/S1a Table.doc
- ijerph-344087-SI/Supplementary Information Nu/S1b Table.doc
- ijerph-344087-SI/Supplementary Information Nu/S2 Figure.pdf
- ijerph-344087-SI/Supplementary Information Nu/S2 Table.xlsx
- ijerph-344087-SI/Supplementary Information Nu/S3 Figure.pdf
- ijerph-344087-SI/Supplementary Information Nu/S3 Table.xlsx
- ijerph-344087-SI/Supplementary Information Nu/S4 Figure.pdf
- ijerph-344087-SI/Supplementary Information Nu/S4 Table.xlsx
- ijerph-344087-SI/Supplementary Information Nu/S5 Figure.pdf
- ijerph-344087-SI/Supplementary Information Nu/S5 Table.xlsx
- ijerph-344087-SI/Supplementary Information Nu/S6 Figure.pdf
- ijerph-344087-SI/Supplementary Information Nu/S6 Table.xlsx
- ijerph-344087-SI/Supplementary Information Nu/S7 Figure.pdf
- ijerph-344087-SI/Supplementary Information Nu/S7 Table.xlsx
- ijerph-344087-SI/Supplementary Information Nu/S8 Figure.pdf
- ijerph-344087-SI/Supplementary Information Nu/S9 Figure.pdf
