# Supplementary material for: Gene Expression Response in Peripheral Blood Cells of Petroleum Workers Exposed to Sub-Ppm Benzene Levels
Source: Int J Environ Res Public Health. 2018 Oct 27;15(11):2385. doi: 10.3390/ijerph15112385 (PMC6266895; doi:10.3390/ijerph15112385)
Supplement: Supplementary file 1 [file ijerph-15-02385-s001.zip › ijerph-344087-SI/Suppl info corrected/S2 Table.xlsx]

## Sheet: DescU
	B	C	time	sex	smoking	age	tanktime_L	tanktime_T	tankT_atT	benz_bl	benz_ur	muconic	X1.HP_cadj	tolu_bl	tolu_ur	log_benz_bl	log_benz_ur	log_muconic	log_1.HP_cadj	log_tolu_bl	log_tolu_ur	Hb	erythro	leuko	MCH	thrombo	Ngranulo	lympho	mono	Egranulo	Bgranulo	IgE	IgG	IgA	IgM	C3	C4	CD3	CD4	CD8	CD19
B0_O3	1	0	0	1	1	39	367	1173	0	2	8	1.8	0.0113038	3	1	1	3	0.847997	-6.46704	1.58496	0	15.3	4.9	10.9	31	278	6.8	3.2	0.5	0.2	0.1	185	9.8	2.23	0.71	1.24	0.3	2941	2045	912	175.4
B1_O3	1	0	1	1	1	39	367	1173	1173	20	105	3	0.0707142	34	23	4.32193	6.71425	1.58496	-3.82186	5.08746	4.52356	14	4.6	6	31	308	3	2.5	0.4	0.1	0.1	144	9.69	2.16	0.61	1.07	0.32	2579	1831	767	180
B2_O3	1	0	2	1	1	39	367	1173	1173	1	91	1.7	0.0288126	5	6	0	6.50779	0.765535	-5.11716	2.32193	2.58496	13.8	4.6	10.1	30	299	6.6	2.8	0.5	0.1	0.1	140	9.28	2.02	0.61	1.06	0.33	2065	1392	648	298
B0_O4	1	0	0	1	2	32	367	1040	0	2	28	3	0.0876703	5	6	1	4.80735	1.58496	-3.51177	2.32193	2.58496	15.2	5.1	8.8	30	265	5.1	2.8	0.5	0.3	0.1	28	9.19	2.78	0.95	1.31	0.19	2433	1714	722	197
B1_O4	1	0	1	1	2	32	367	1040	1040	8	15	2.2	0.0826361	13	5	3	3.90689	1.1375	-3.59708	3.70044	2.32193	13.8	4.8	9.7	29	244	6.5	2.4	0.5	0.2	0.2	29	9.31	2.82	0.9	1.4	0.25	2088	1488	586	170
B2_O4	1	0	2	1	2	32	367	1040	1040	4	36	1.9	0.146517	7	5	2	5.16993	0.925999	-2.77086	2.80735	2.32193	14.3	5	7.7	29	258	4.7	2.3	0.4	0.2	0.1	6	8.74	2.61	0.89	1.4	0.24	1966.5	1340.9	586.5	230
B0_O5	1	0	0	1	2	34	367	1173	0	2	1	1.2	0.959991	5	2	1	0	0.263034	-0.058907	2.32193	1	17.5	5.5	6.4	32	211	2.8	2.3	0.54	0.8	0	68	9.36	1.91	0.56	1.07	0.16	1996	1311	704	174
B1_O5	1	0	1	1	2	34	367	1173	1173	22	17	3.2	0.0733947	27	14	4.45943	4.08746	1.67807	-3.76818	4.75489	3.80735	15.5	5	8.9	31	213	5.1	2.6	0.5	0.6	0.1	56	8.64	1.88	0.48	1	0.18	2314	1526	814	135
B2_O5	1	0	2	1	2	34	367	1173	1173	4	6	2.9	0.0111247	7	4	2	2.58496	1.53605	-6.49009	2.80735	2	15.9	5.2	6	31	206	3.4	1.7	0.3	0.6	0.1	61	8.46	1.8	0.49	1.01	0.19	1402.5	933.3	496.4	193.8
B0_O6	1	0	0	1	1	38	340	979	0	1	4	0.8	0.0285935	0.5	7	0	2	-0.321928	-5.12817	-1	2.80735	16.4	5.4	6.4	31	201	3.7	2.1	0.4	0.1	0	11	8.26	1.08	0.41	1.01	0.19	1594	1159	489	374
B1_O6	1	0	1	1	1	38	340	979	979	25	27	3.4	0.0357231	31	18	4.64386	4.75489	1.76553	-4.807	4.9542	4.16993	15.1	5.1	7.8	30	214	4.8	2.3	0.6	0.1	0	10	9.25	1.1	0.41	1.01	0.2	1493	987	653	547
B2_O6	1	0	2	1	1	38	340	979	979	2	130	5.2	0.0149122	2	9	1	7.02237	2.37851	-6.06737	1	3.16993	15.7	5.2	5.1	30	228	3.1	1.5	0.4	0.1	0	10	9.01	1.06	0.41	1.01	0.2	990	588	407	375
B0_O7	1	0	0	1	0	34	345	1039	0	1	5	2.1	0.0141129	2	7	0	2.32193	1.07039	-6.14684	1	2.80735	16.3	5.3	5.1	31	180	3	1.6	0.3	0.2	0	8	10.5	2.11	0.89	1.02	0.22	1451	856	568	117
B1_O7	1	0	1	1	0	34	345	1039	1039	29	27	3.5	0.00938886	38	15	4.85798	4.75489	1.80735	-6.73483	5.24793	3.90689	15.5	5.2	7.7	30	190	4.6	2.4	0.6	0.1	0	8	11.5	2.18	0.88	1.11	0.23	1872	984	888	425
B2_O7	1	0	2	1	0	34	345	1039	1039	2	95	1.4	0.00425838	3	7	1	6.56986	0.485427	-7.87548	1.58496	2.80735	15.7	5.4	4.9	29	175	2.8	1.5	0.4	0.1	0	7	10.2	2.06	0.84	0.99	0.22	1060	599	516	330
B0_O8	1	0	0	1	1	54	385	920	0	3	27	1.7	0.0335267	5	7	1.58496	4.75489	0.765535	-4.89855	2.32193	2.80735	16.2	5	6.3	33	142	3	2.7	0.4	0.1	0.1	6	6.54	1.47	0.46	1.04	0.22	2354	1407	1083	216
B1_O8	1	0	1	1	1	54	385	920	920	38	333	14.1	3.18166	73	20	5.24793	8.37938	3.81762	1.66978	6.18982	4.32193	14.3	4.5	9.4	32	147	5.8	2.7	0.6	0.2	0	5	6.78	1.47	0.44	1.03	0.21	2195	1121	1102	408
B2_O8	1	0	2	1	1	54	385	920	920	18	197	6.3	0.0257894	21	13	4.16993	7.62205	2.65535	-5.27708	4.39232	3.70044	14.5	4.5	5.9	33	136	3.1	2.1	0.4	0.2	0	5	6.29	1.36	0.43	1.04	0.21	1602	796	859	263
B0_11	1	0	0	1	1	43	375	880	0	1	2	1.4	0.0108134	0.5	10	0	1	0.485427	-6.53104	-1	3.32193	16.7	5.4	5.9	31	205	2.3	3	0.3	0.2	0.1	20	10.8	2.19	0.8	1.11	0.29	2808	1977	897	109
B1_11	1	0	1	1	1	43	375	880	880	8	20	2.5	0.00692312	8	14	3	4.32193	1.32193	-7.17436	3	3.80735	15.9	5	7	32	159	3	3.4	0.3	0.2	0.1	19	9.8	1.96	0.76	1.08	0.31	2781	1605	1306	347
B2_11	1	0	2	1	1	43	375	880	880	3	21	2.5	0.00794936	4	9	1.58496	4.39232	1.32193	-6.97494	2	3.16993	17.1	5.5	5.9	31	162	2.5	2.7	0.4	0.2	0	18	10.5	2.04	0.77	1.16	0.31	2036	1067	1004	197
B0_12	1	0	0	1	2	27	380	820	0	3	25	1.7	0.015602	3	9	1.58496	4.64386	0.765535	-6.00213	1.58496	3.16993	16.5	4.7	7.1	35	187	3.8	2.3	0.7	0.2	0.1	8	10.9	2.35	0.66	1.41	0.19	2067	1435	690	137
B1_12	1	0	1	1	2	27	380	820	820	4	25	1.6	0.013005	6	15	2	4.64386	0.678072	-6.26479	2.58496	3.90689	16.8	5.8	9.5	35	169	5	3	1.4	0.1	0.1	8	10.3	1.97	0.73	0.79	0.12	2388	1359	852	390
B2_12	1	0	2	1	2	27	380	820	820	5	42	1.3	0.007714	7	12	2.32193	5.39232	0.378512	-7.01831	2.80735	3.58496	16.8	5	7.6	34	229	4.6	2.3	0.53	0.1	0	8	11.5	2.41	0.68	1.47	0.21	1564	957	644	342
C0_O4	0	1	0	1	0	42	0	0	0	1	2	1.1	0.0025191	2	1	0	1	0.137504	-8.63287	1	0	14.9	5	7.1	30	165	4.4	2.3	0.3	0.1	0	7	8.28	1.93	1.3	1.09	0.17	1973	1196	906	125
C1_O4	0	1	1	1	0	42	0	0	0	1	2	5.1	0.0100012	1	1	0	1	2.3505	-6.64368	0	0	14.4	4.9	7.9	29	202	5.4	2.1	0.3	0.2	0	6	8.4	2.26	1.6	1.27	0.27	1915	1187	739	115
C2_O4	0	1	2	1	0	42	0	0	0	0.5	0.5	1.2	0.215179	2	1	-1	-1	0.263034	-2.21639	1	0	14.8	5.2	6.4	29	187	3.8	2.1	0.3	0.1	0	27	8.39	2	1.29	1.07	0.21	1764	984.9	800.1	210
C0_O6	0	1	0	2	1	59	0	0	0	1	0.5	2.1	0.00654839	1	5	0	-1	1.07039	-7.25464	0	2.32193	13.6	4.1	8	33	335	5.5	1.8	0.5	0.2	0.1	341	7.43	1.84	0.79	1.03	0.26	1517	997	590	93
C1_O6	0	1	1	2	1	59	0	0	0	1	2	2	0.0108055	0.5	5	0	1	1	-6.53209	-1	2.32193	12.7	4	5	32	287	2.3	2.2	0.4	0.1	0.1	299	7.58	1.94	0.82	1.14	0.29	1265	715	565	728
C2_O6	0	1	2	2	1	59	0	0	0	0.5	0.5	0.5	0.0367776	1	5	-1	-1	-1	-4.76503	0	2.32193	12.8	3.9	5.4	33	289	3.6	1.3	0.3	0.1	0.1	312	7.56	1.84	0.81	1.09	0.28	850	452	452	252
C0_O7	0	1	0	1	0	42	0	0	0	1	0.5	3.2	0.00763308	1	6	0	-1	1.67807	-7.03352	0	2.58496	15.6	5	5.8	31	217	3.1	1.9	0.3	0.3	0	13	10.8	1.67	0.94	0.99	0.17	1729	1419	295	116
C1_O7	0	1	1	1	0	42	0	0	0	1	0.5	2.7	0.00974664	1	4	0	-1	1.43296	-6.68088	0	2	15	5	8.1	30	212	4.4	2.9	0.5	0.2	0.1	14	11.8	1.78	0.97	1.06	0.17	2117	1676	473	574
C2_O7	0	1	2	1	0	42	0	0	0	1	0.5	0.6	0.00853716	1	4	0	-1	-0.736966	-6.87203	0	2	15.1	4.9	4.6	31	198	2.4	1.7	0.2	0.3	0	12	10.6	1.66	0.92	1.02	0.17	1057	801	270	383
C0_O8	0	1	0	1	2	45	0	0	0	1	10	1.1	0.0126175	1	4	0	3.32193	0.137504	-6.30843	0	2	15.2	4.8	6.2	32	177	4.1	1.6	0.3	0.2	0	8	7.31	1.64	0.84	0.78	0.23	1499	1125	390	51
C1_O8	0	1	1	1	2	45	0	0	0	0.5	0.5	1.1	0.0358084	1	3	-1	-1	0.137504	-4.80356	0	1.58496	14.5	4.6	7	32	137	4.7	1.8	0.4	0.1	0	8	7.67	1.82	0.95	0.96	0.26	1523	1060	457	202
C2_O8	0	1	2	1	2	45	0	0	0	1	0.5	0.6	0.0136568	1	7	0	-1	-0.736966	-6.19423	0	2.80735	14.8	4.7	4.7	32	155	3.2	1.1	0.2	0.1	0	8	7.56	1.63	0.88	0.8	0.24	853	569	322	113
C0_O9	0	1	0	1	1	53	0	0	0	1	1	4.4	0.00792054	1	6	0	0	2.1375	-6.98018	0	2.58496	15.8	5	5.2	32	261	2.8	1.7	0.4	0.2	0.1	385	10.2	3.74	1.13	1.32	0.26	1537	1139	396	100
C1_O9	0	1	1	1	1	53	0	0	0	1	0.5	2	0.00610091	1	5	0	-1	1	-7.35676	0	2.32193	15.1	4.9	5.3	31	227	2.9	1.7	0.4	0.2	0	335	10.6	3.55	1.08	1.24	0.24	1448	974	524	146
C2_O9	0	1	2	1	1	53	0	0	0	0.5	0.5	1.1	0.00754865	0.5	5	-1	-1	0.137504	-7.04957	-1	2.32193	16.1	5.2	4.8	31	244	2.3	2	0.4	0.2	0.1	363	10.4	3.72	1.08	1.27	0.25	1560	1028	596	224
