# Supplementary material for: Gene Expression Response in Peripheral Blood Cells of Petroleum Workers Exposed to Sub-Ppm Benzene Levels
Source: Int J Environ Res Public Health. 2018 Oct 27;15(11):2385. doi: 10.3390/ijerph15112385 (PMC6266895; doi:10.3390/ijerph15112385)
Supplement: Supplementary file 1 [file ijerph-15-02385-s001.zip › ijerph-344087-SI/Suppl info corrected/S3 Table.xlsx]

## Sheet: China 6 marker genes
Illumina ID	Symbol	Gene name
ILMN_1729314	PRG2	proteoglycan 2, pro eosinophil major basic protein
ILMN_1714965	NFKB1	nuclear factor kappa B subunit 1
ILMN_1682245	IFNB1	interferon beta 1
ILMN_1684585	ACSL1	acyl-CoA synthetase long chain family member 1
ILMN_1780465	CLEC5A	C-type lectin domain containing 5A
ILMN_1715068	AQP9	aquaporin 9
