# Supplementary material for: Gene Expression Response in Peripheral Blood Cells of Petroleum Workers Exposed to Sub-Ppm Benzene Levels
Source: Int J Environ Res Public Health. 2018 Oct 27;15(11):2385. doi: 10.3390/ijerph15112385 (PMC6266895; doi:10.3390/ijerph15112385)
Supplement: Supplementary file 1 [file ijerph-15-02385-s001.zip › ijerph-344087-SI/Suppl info corrected/S4Table.xlsx]

## Sheet: China 5 out of 30 fold time 2
Illumina ID	Symbol	Gene name
ILMN_2374340	PLAUR	plasminogen activator, urokinase receptor
ILMN_1691508	PLAUR	plasminogen activator, urokinase receptor
ILMN_1699651	IL6	interleukin 6
ILMN_1806249	IL1RN	interleukin 1 receptor antagonist
ILMN_1780465	CLEC5A	C-type lectin domain containing 5A
ILMN_1682123	TTC9B	tetratricopeptide repeat domain 9B
