# Supplementary material for: Gene Expression Response in Peripheral Blood Cells of Petroleum Workers Exposed to Sub-Ppm Benzene Levels
Source: Int J Environ Res Public Health. 2018 Oct 27;15(11):2385. doi: 10.3390/ijerph15112385 (PMC6266895; doi:10.3390/ijerph15112385)
Supplement: Supplementary file 1 [file ijerph-15-02385-s001.zip › ijerph-344087-SI/Suppl info corrected/S5 Table.xlsx]

## Sheet: Jak-STAT 16 fold time2
Illumina ID	Symbol	Gene name
ILMN_2151676	IL9	interleukin 9
ILMN_1699651	IL6	interleukin 6
ILMN_1774733	SOCS1	suppressor of cytokine signaling 1
ILMN_1665671	EPO	erythropoietin
ILMN_1662884	TSLP	thymic stromal lymphopoietin
ILMN_1733136	IFNA16	interferon alpha 16
ILMN_1682592	IL19	interleukin 19
ILMN_1766320	IL3	interleukin 3
ILMN_2296450	GH2	growth hormone 2
ILMN_1746604	IL6ST	interleukin 6 signal transducer
ILMN_2327812	IL5RA	interleukin 5 receptor subunit alpha
ILMN_1766275	PIK3CD	phosphatidylinositol-4,5-bisphosphate 3-kinase catalytic subunit delta
ILMN_1797861	IL6ST	interleukin 6 signal transducer
ILMN_2342695	PDGFA	platelet derived growth factor subunit A
ILMN_1786609	IL21R	interleukin 21 receptor
ILMN_1698186	IFNA2	interferon alpha 2
