# Supplementary material for: Gene Expression Response in Peripheral Blood Cells of Petroleum Workers Exposed to Sub-Ppm Benzene Levels
Source: Int J Environ Res Public Health. 2018 Oct 27;15(11):2385. doi: 10.3390/ijerph15112385 (PMC6266895; doi:10.3390/ijerph15112385)
Supplement: Supplementary file 1 [file ijerph-15-02385-s001.zip › ijerph-344087-SI/Suppl info corrected/S6 Table.xlsx]

## Sheet: China 8 out of 30 unfold time 0
Illumina ID	Symbol	Full name
ILMN_1778625	CD44	CD44 molecule (Indian blood group)
ILMN_1714952	ZNF703	zinc finger protein 703
ILMN_1699651	IL6	interleukin 6
ILMN_1682245	IFNB1	interferon beta 1
ILMN_1715715	CEBPA	CCAAT enhancer binding protein alpha
ILMN_2348788	CD44	CD44 molecule (Indian blood group)
ILMN_1806249	IL1RN	interleukin 1 receptor antagonist
ILMN_1682123	TTC9B	tetratricopeptide repeat domain 9B
ILMN_1684585	ACSL1	acyl-CoA synthetase long chain family member 1
