# Supplementary material for: Gene Expression Response in Peripheral Blood Cells of Petroleum Workers Exposed to Sub-Ppm Benzene Levels
Source: Int J Environ Res Public Health. 2018 Oct 27;15(11):2385. doi: 10.3390/ijerph15112385 (PMC6266895; doi:10.3390/ijerph15112385)
Supplement: Supplementary file 1 [file ijerph-15-02385-s001.zip › ijerph-344087-SI/Supplementary Information Nu/S4 Table.xlsx]

## Sheet:  12 sel China 30 fold t2
Illumina_ID	Symbol	Gene name
ILMN_1684585	ACSL1	acyl-CoA synthetase long chain family member 1
ILMN_2348788	CD44_c	CD44 molecule (Indian blood group)
ILMN_1780465	CLEC5A	C-type lectin domain containing 5A
ILMN_1811171	GPR132	G protein-coupled receptor 132
ILMN_1682245	IFNB1	interferon beta 1
ILMN_1658483	IL1A	interleukin 1 alpha
ILMN_1806249	IL1RN_c	interleukin 1 receptor antagonist
ILMN_1699651	IL6	interleukin 6
ILMN_1776640	MPL	MPL proto-oncogene, thrombopoietin receptor
ILMN_1691508	PLAUR_a	plasminogen activator, urokinase receptor
ILMN_2374340	PLAUR_b	plasminogen activator, urokinase receptor
ILMN_1801842	PTX3	pentraxin 3
ILMN_1714952	ZNF703_a	zinc finger protein 703
*a,b,c denotes genes with more than one oligo on the array
