# Supplementary material for: Gene Expression Response in Peripheral Blood Cells of Petroleum Workers Exposed to Sub-Ppm Benzene Levels
Source: Int J Environ Res Public Health. 2018 Oct 27;15(11):2385. doi: 10.3390/ijerph15112385 (PMC6266895; doi:10.3390/ijerph15112385)
Supplement: Supplementary file 1 [file ijerph-15-02385-s001.zip › ijerph-344087-SI/Supplementary Information Nu/S6 Table.xlsx]

## Sheet: 8 sel China 30 no fold t0
Illumina ID	Symbol	Gene names
ILMN_1684585	ACSL1	acyl-CoA synthetase long chain family member 1
ILMN_1778625	CD44_a	CD44 molecule (Indian blood group)
ILMN_2348788	CD44_c	CD44 molecule (Indian blood group)
ILMN_1715715	CEBPA	CCAAT enhancer binding protein alpha
ILMN_1682245	IFNB1	interferon beta 1
ILMN_1806249	IL1RN_c	interleukin 1 receptor antagonist
ILMN_1699651	IL6	interleukin 6
ILMN_1682123	TTC9B	tetratricopeptide repeat domain 9B
ILMN_1714952	ZNF703_a	zinc finger protein 703
*a,b,c in gene symbols means that the gene was represented by multiple oligos on the array.

## Sheet: 2 sel china 30 no fold t1
Illumina_ID	Symbol	Gene names
ILMN_1684585	ACSL1	acyl-CoA synthetase long chain family member 1
ILMN_1806249	IL1RN_c	interleukin 1 receptor antagonist
*a,b,c in gene symbols means that the gene was represented by multiple oligos on the array.
