# Supplementary material for: Gene Expression Response in Peripheral Blood Cells of Petroleum Workers Exposed to Sub-Ppm Benzene Levels
Source: Int J Environ Res Public Health. 2018 Oct 27;15(11):2385. doi: 10.3390/ijerph15112385 (PMC6266895; doi:10.3390/ijerph15112385)
Supplement: Supplementary file 1 [file ijerph-15-02385-s001.zip › ijerph-344087-SI/Supplementary Information Nu/S7 Table.xlsx]

## Sheet: JSTAT no fold t0
Illumina ID	Symbol	Gene name
ILMN_1682592	IL19	interleukin 19
ILMN_1774685	IL24	interleukin 24
ILMN_1691937	CSH1/CSH2	chorionic somatomammotropin hormone 1 or chorionic somatomammotropin hormone 2
ILMN_1767135	SOS1	SOS Ras/Rac guanine nucleotide exchange factor 1
ILMN_1699651	IL6	interleukin 6
ILMN_1766320	IL3	interleukin 3
ILMN_2193942	IFNA13	interferon alpha 13
ILMN_1713613	PIAS2	protein inhibitor of activated STAT 2
ILMN_1774733	SOCS1	suppressor of cytokine signaling 1
ILMN_1793384	JAK1	Janus kinase 1

## Sheet: JSTAT no fold t2
Illumina ID	Symbol	Gene name
ILMN_2273053	IL15	interleukin 15
ILMN_2168347	EPOR	erythropoietin receptor
